# Supplementary material for: Identification of Protein Quality Markers in Toad Venom from Bufo gargarizans
Source: Molecules. 2023 Apr 21;28(8):3628. doi: 10.3390/molecules28083628 (PMC10141085; doi:10.3390/molecules28083628)
Supplement: Supplementary file 1 [file molecules-28-03628-s001.zip]

Archive with 1 entries (1 files):
- molecules-2312105-supplementary.pdf
